# Supplementary material for: Grape ASR-Silencing Sways Nuclear Proteome, Histone Marks and Interplay of Intrinsically Disordered Proteins
Source: Int J Mol Sci. 2022 Jan 28;23(3):1537. doi: 10.3390/ijms23031537 (PMC8835812; doi:10.3390/ijms23031537)
Supplement: Supplementary file 1 [file ijms-23-01537-s001.zip]

Archive with 1 entries (1 files):
- ijms-1543182-supplementary.pdf
